# Supplementary material for: Can Artificial Intelligence Optimize the Early Diagnosis of Invasive Candidiasis? A Systematic Review and Meta-Analysis
Source: J Fungi (Basel). 2026 Feb 13;12(2):138. doi: 10.3390/jof12020138 (PMC12942343; doi:10.3390/jof12020138)
Supplement: Supplementary file 1 [file jof-12-00138-s001.zip]

Archive with 5 entries (5 files):
- Supplementary File S1. Search strategy.pdf
- Table S1. Patient characteristics and predictive variables v2.pdf
- Table S2. Study-level 2×2 contingency tables v2.pdf
- Table S3. PRISMA 2020 abstract checklist.pdf
- Table S4. PRISMA 2020 checklist.pdf
